# Supplementary material for: Investigation of the Photocatalytic Performance, Mechanism, and Degradation Pathways of Rhodamine B with Bi2O3 Microrods under Visible-Light Irradiation
Source: Materials (Basel). 2024 Feb 19;17(4):957. doi: 10.3390/ma17040957 (PMC10890279; doi:10.3390/ma17040957)
Supplement: Supplementary file 1 [file materials-17-00957-s001.zip]

Archive with 1 entries (1 files):
- materials-2856143-supplementary.pdf
